# Supplementary material for: Using Nonexperts for Annotating Pharmacokinetic Drug-Drug Interaction Mentions in Product Labeling: A Feasibility Study
Source: JMIR Res Protoc. 2016 Apr 11;5(2):e40. doi: 10.2196/resprot.5028 (PMC4844909; doi:10.2196/resprot.5028)
Supplement: Multimedia Appendix 4 [file resprot_v5i2e40_app4.xlsx]

## Sheet: DDI Annotation Study - Scenario
Timestamp	Participant	1.1 Approximately how long did it take you to get familiar with the annotation tool for doing this section of the task?	1.2 Please indicate your level of agreement with the following statements: - I learned to use Domeo quickly.	1.3 Please indicate your level of agreement with the following statements: - I feel that I need technical support help in order to use Domeo.	1.4 How comfortable do you feel using Domeo?	1.6 I can effectively annotate active ingredients, metabolites, and drug products using Domeo.	1.5 How easy or difficult do you find Domeo to use?	1.7 I can effectively annotate drug-drug interactions using Domeo.	1.8 If I make an error, I can easily recover from it.	1.9 I could easily identify the precipitant and object of drug interaction statements	1.10 I could easily identify the modality of drug interaction statements	1.11 I could easily identify if drug interaction statements were quantitative or qualitative		1.12 In the area below, please fill in any suggestions you have for improving the Domeo annotation tool
2014/07/28 5:10:00 PM AST	Expert	beetween 1 and 3 hours	Neither	Agree	Moderately comfortable	Neither	Moderately difficult	Disagree	Agree	Agree	Agree	Agree		Larger window to view annotations - very difficult to view when there were numerous annotations. In practice I would want technical support available for questions I have as I go.
2014/07/16 3:57:43 PM AST	Non-Expert 1	less than 1 hour	Strongly Agree	Disagree	Very comfortable	Strongly Agree	Moderately easy	Strongly Agree	Agree	Agree	Agree	Agree
2014/07/16 4:10:03 PM AST	Non-Expert 2	less than 1 hour	Strongly Agree	Disagree	Moderately comfortable	Agree	Moderately easy	Agree	Disagree	Strongly Agree	Strongly Agree	Strongly Agree		I know the tool is in development. Most of my 'complaints' are for bugs that I'm sure will improve in future versions. Some of the things I experienced were: *When an entity that needs to be highlighted appears as the only word in a phrase, whithout surrounding symbols (e.g., ?,!-), you need to start hightlighting from the right, and be very careful not to select the invisible \n-\s+ or other cha…
2014/09/12 8:33:53 AM AST	Non-Expert 3	between 3 and 5 hours	Agree	Disagree	Moderately comfortable	Agree	Neither easy nor difficult	Agree	Agree	Strongly Agree	Agree	Neither		Shouldn't need to be able to click Annotator after logging in. It'd be nice if it automatically chose your one set. If you have two, then that's when the import sets should come up. Otherwise, seems cool.
