# Supplementary material for: Using Nonexperts for Annotating Pharmacokinetic Drug-Drug Interaction Mentions in Product Labeling: A Feasibility Study
Source: JMIR Res Protoc. 2016 Apr 11;5(2):e40. doi: 10.2196/resprot.5028 (PMC4844909; doi:10.2196/resprot.5028)
Supplement: Multimedia Appendix 5 [file resprot_v5i2e40_app5.xlsx]

## Sheet: DDI Annotation Study - Scenario
Timestamp	Participant	2.1 Approximately how long did it take you to get familiar with the annotation tool for doing this section of the task?	2.2 The pre-annotated active ingredients, metabolites, and drug products provided in this stage made my work go more quickly.	2.3 The pre-annotated active ingredients, metabolites and drug products provided in this stage were generally accurate	2.4 The pre-annotated active ingredients, metabolites and drug products provided in this stage were complete	2.5 How easy or difficult did you find Domeo to use when pre-annotated active ingredients, metabolites and drug products were provided?	2.6 It was easy for me to find and correct pre-annotated active ingredients, metabolites and drug products	2.7 I could easily identify the precipitant and object of drug interaction statements in this stage	2.8 I could easily identify the modality of drug interaction statements in this stage	2.9 I could easily identify if drug interaction statements were quantitative or qualitative in this stage	2.10 In the area below, please fill in any suggestions you have for improving the Domeo annotation tool
2014/08/08 2:56:07 PM AST	Expert	less than 1 hour	Agree	Agree	Disagree	Moderately easy	Neither	Agree	Agree	Agree	I have questions about how to handle enantiomers
2014/07/16 4:03:13 PM AST	Non-Expert 1	less than 1 hour	Neither	Agree	Disagree	Very easy	Neither	Strongly Agree	Strongly Agree	Strongly Agree	I found that the workflow of annotating the pre-annotated statements with NER was somewhat less easy than I expected. When I had to do all the highlighting and annotating with no help, it was easy and comfortable to get into the rhythm of reading each sentence and highlighting each drug name/metabolite/active ingredient and then recognize from that reading what was a drug-drug interaction. With N…
2014/07/21 10:49:55 AM AST	Non-Expert 2	less than 1 hour	Strongly Agree	Agree	Agree	Very easy	Agree	Agree	Strongly Agree	Strongly Agree	*Use different colors for annotations generated by the NLP and users' annotations *The existing annotations pop-up that shows up when you hover over a sentence is not very friendly. I struggle to know which annotation is which, specially in sentences with several annotations. Having it use as much of the screen as possible would be a big improvement. *Being able to add multiple annotations to a s…
2014/09/12 2:24:31 PM AST	Non-Expert 3	between 3 and 5 hours	Agree	Agree	Disagree	Neither easy nor difficult	Agree	Agree	Strongly Agree	Neither	I kinda felt the sentences here were much harder than the first one. If nothing was pre-annotated I'd even have a longer time doing this. Also, the paper seems to have obvious cases of what classifications I should assign obvious sentences to, but doesnt' take care of some of the ambiguous sentences...
