# Supplementary material for: Using Nonexperts for Annotating Pharmacokinetic Drug-Drug Interaction Mentions in Product Labeling: A Feasibility Study
Source: JMIR Res Protoc. 2016 Apr 11;5(2):e40. doi: 10.2196/resprot.5028 (PMC4844909; doi:10.2196/resprot.5028)
Supplement: Multimedia Appendix 6 [file resprot_v5i2e40_app6.xlsx]

## Sheet: DDI Annotation Study - Scenario
Timestamp	Participant	3.1 Approximately how long did it take you to get familiar with the annotation tool for doing this section of the task?	3.2 The pre-annotated active ingredients, metabolites, and drug products provided in this stage made my work go more quickly.	3.3 The pre-annotated drug interactions provided in this stage made my work go more quickly.	3.4 The pre-annotated active ingredients, metabolites and drug products provided in this stage were generally accurate	3.5 The pre-annotated active ingredients, metabolites and drug products provided in this stage were generally complete	3.6 The pre-annotated drug interactions provided in this stage were generally accurate with respect to sentences highlighted, drugs involved, and the modality of the interaction statement	3.7 The pre-annotated drug interactions provided in this stage were generally complete with respect to sentences highlighted, drugs involved, and the modality of the interaction statement	3.8 How easy or difficult did you find Domeo to use when both drug interactions and active ingredients, metabolites and drug products were pre-annotated?	3.9 It was easy for me to find and correct pre-annotated active ingredients, metabolites and drug products	3.10 It was easy for me to find and correct pre-annotated drug interactions	3.11 I could easily identify the precipitant and object of drug interaction statements in this stage	3.12 I could easily identify the modality of drug interaction statements in this stage	3.13 I could easily identify if drug interaction statements were quantitative or qualitative in this stage	3.14 In the area below, please fill in any suggestions you have for improving the Domeo annotation tool
2014/08/29 10:22:45 AM AST	Expert	less that 1 hour	Neither	Disagree	Disagree	Disagree	Disagree	Disagree	Moderately difficult	Agree	Agree	Agree	Agree	Agree	I was unable to highlight some of the drugs....so I just moved on...
2014/07/23 1:45:45 PM AST	Non-expert 1	less that 1 hour	Agree	Strongly disagree	Agree	Agree	Strongly disagree	Strongly disagree	Moderately difficult	Neither	Strongly disagree	Agree	Agree	Agree	I made notes about specific problems in the spreadsheet tracking the time spent on each section, but I found that the NLP annotations significantly slowed down my annotation work, and were extremely frustrating. The pre-annotations were more often wrong than right, both in terms of the sentence(s) annotated and the interacting drugs, Determining what annotations were incorrect and needed to be de…
2014/08/21 1:35:51 AM AST	Non-expert 2	less that 1 hour	Strongly Agree	Strongly disagree	Agree	Agree	Neither	Neither	Moderately difficult	Agree	Strongly disagree	Strongly Agree	Strongly Agree	Strongly Agree	In several cases the pre-annotated interactions were more of a distraction/inconvenient than a useful tool. In some cases, a paragraph with one or two interactions would have up to 8-10 interactions. In most cases it made more sense to delete them all than try to find the one that was right. The fixed window size for the annotation preview/pop-ups made it worse.
2014/09/16 8:26:45 AM AST	Non-expert 3	more than 5 hours	Agree	Strongly disagree	Agree	Strongly disagree	Strongly disagree	Disagree	Moderately difficult	Strongly Agree	Strongly disagree	Agree	Strongly Agree	Neither	Pretty much the sentences were wrong I thought. I also found out that the deletion of annotations isn't stable which adds way more effort to fix for the user.
