# Supplementary material for: Using Nonexperts for Annotating Pharmacokinetic Drug-Drug Interaction Mentions in Product Labeling: A Feasibility Study
Source: JMIR Res Protoc. 2016 Apr 11;5(2):e40. doi: 10.2196/resprot.5028 (PMC4844909; doi:10.2196/resprot.5028)
Supplement: Multimedia Appendix 7 [file resprot_v5i2e40_app7.xlsx]

## Sheet: DDI Annotation Study - Scenario
Timestamp	Participant	4.1 I could easily identify the precipitant and object of drug interaction statements in this stage	4.2 I could easily identify the modality of drug interaction statements in this stage	4.3 I could easily identify if drug interaction statements were quantitative or qualitative in this stage	4.4 I felt that the pre-annotations provided in the previous stages helped me to learn how to annotate active ingredients, metabolites, and drug products	4.5 I felt that the pre-annotations provided in the previous stages helped me to learn how to annotate drug interaction statements	5.1 In the area below, please fill in any suggestions you have for improving the Domeo annotation tool	5.2 List the most negative aspect(s):	5.3 List the most positive aspect(s):
2014/08/29 2:54:11 PM AST	Expert	Agree	Agree	Neither	Agree	Disagree	More initial training, walking through specific examples. When multiple statements were made I wasn't sure which ones to annotate. For example an initial qualitative statement followed by a quantitative statement - do you annotate both? In many cases I wasn't sure which specific drug mention to include in the annotation. For example if the a precipitant alters the object but produces an effect on…	The difficult in viewing existing annotations - the window is too small and difficult to navigate. Glitches and slowness of the system	The tool has potential to be helpful
2014/07/28 8:48:26 AM AST	Non-expert 1	Strongly Agree	Strongly Agree	Strongly Agree	Neither	Disagree	- When I had to correct, change, or delete an annotation, either annotations I did or pre-annotations provided, the workflow to delete was cumbersome, particularly if there were a lot of changes needed in a row. It was difficult to interpret the annotations in the card, and the steps to delete were numerous. If there was a way to do a batch delete to eliminate a lot of the steps, that would be he…	the workflow for deleting or changing annotations, the problems with highlights not being recognized	being able to just double click on a drug name to highlight was very nice. It spend up the process of annotation significantly, as long as It worked. - the named entity recognition was very helpful
2014/08/27 12:43:19 PM AST	Non-expert 2	Strongly Agree	Strongly Agree	Strongly Agree	Agree	Disagree	*Use a dynamic window size for the existing annotations pop-ups *Integrate the list of documents into Domeo *Use a keyboard shortcut in place of the highlight button *Add a feature to create multiple interaction annotations on the same sentence without the need of repetitive highlighting	*Highlighting bugs *Inconvenient way to delete annotations, specially when some of the errors are caused by the plugin *Pre-annotated interactions are not useful when several annotations are detected in a sentence with just one or just a few interactions.	Easy to get familiar with. Consistent workflow. Entity recognition is a big plus, especially given that it is very accurate.
2014/09/16 12:33:39 PM AST	Non-expert 3	Agree	Strongly Agree	Neither	Disagree	Strongly disagree	Have keyboard macroes for highlighting etc. Touch capabilities would be nice but this is obviously done with GWT (in Java) lol. The alert() is too far from the deletes and whatnot. Probably have a way to delete annotations with highlight or annotate highlighted.	The DDI sentence annotator was not good. And it's really hard to actually delete sentences since it's unstable	Adding annotations is easy as pie minus the deleting.
